# Supplementary material for: Treatment strategy for atypical ulnar fracture due to severely suppressed bone turnover caused by long-term bisphosphonate therapy: a case report and literature review
Source: BMC Musculoskelet Disord. 2020 Dec 3;21:802. doi: 10.1186/s12891-020-03824-y (PMC7712635; doi:10.1186/s12891-020-03824-y)
Supplement: Supplementary file 1 — Additional file 1. Summary of treatment strategies for atypical ulnar fracture and outcomes in previous reports. This table summarizes the treatment strategies and outcomes of atypical ulnar fracture in 25 cases described in 18 previous reports and the present case. [file 12891_2020_3824_MOESM1_ESM.xls]

## Sheet: Sheet1
Additional file 1. Summary of treatment strategies for atypical ulnar fracture and outcomes in previous reports
No	Author [Reference]	Age, Gender	First treatment	Additional treatment	First outcome	Follow-up duration	Second treatment	Additional treatment	Second outcome	Follow-up duration	Third treatment	Additional treatment	Third outcome	Follow-up duration	Remarks
1	Erdem Y, et al. [15]	62, femlae	Conservative		Non-union	6 weeks
2	Tang, et al. [16]	76, female	Conservative		Non-union	2 months
3	Yam MG, et al. [17]	89, female	Conservative		Non-union	1 year
4	Ang BF, et al. [18]	84, female	Conservative		Not stated
5	Shibahara, K, et al. [19]	80, female	Concervative		Non-union	3 months	ORIF		Not stated	Not stated					left ulna (same patient as 24)
6	Uchiyamada S, et al. [20]	81, female	Conservative	teriparatide	Non-union	15 months									left ulna (same patient as 22)
7	Yoshida Y, et al. [21]	77, female	Concervative		Non-union	2 months	ORIF	autogenous bone graft, teriparatide, LIPUS	Non-union	6 months
8	Higashi Y, et al. [22]	81, female	Concervative	teriparatide	Non-union and refracture	1.5 years	ORIF	autogenous bone graft	Union	1 year					right ulna (same patient as 9)
9	Higashi Y, et al. [22]	81, female	Pinning (preventive surgery)		Union	1 year									left ulna (same patient as 8)
10	Moon J, et al. [5]	76, female	ORIF		Union	Not stated									left ulna (same patient as 11)
11	Moon J, et al. [5]	76, female	ORIF		Union	Not stated									right ulna (same patient as 10)
12	Stathopoulps, et al. [7]	76, female	ORIF	high-dose vitamin D3	Union	4 months
13	Oh BH, et al. [8]	72, female	ORIF	cast immobilization for 4 weeks	Union	6 months
14	Shimada Y, e al. [9]	79, female	ORIF	autogenous bone graft, teriparatide, LIPUS	Union	1 year
15	Shimada Y, e al. [9]	89, female	ORIF	autogenous bone graft, teriparatide, LIPUS	Union	1.5 years
16	Osada R, et al. [10]	58, female	ORIF	bone graft	Union	1.5 years
17	Okamoto S, et al. [11]	84, female	ORIF	dual plate	Union	6 months									right ulna (same patient as 25)
18	Honda Y, et al. [12]	73, female	ORIF	autogenous bone graft, teriparatide	Union	3 months									left ulna (same patient as 19)
19	Honda Y, et al. [12]	73, female	ORIF		Non-union	13 months	ORIF	autogenous bone graft, teriparatide	Union	Not stated					right ulna (same patient as 18)
20	Ito H, et al. [6]	78, female	ORIF		Non-union	4 months	ORIF	autogenous bone graft, teriparatide, LIPUS	Union	2.5 years
21	Chiang GSH, et al. [13]	77, female	ORIF		Non-union and implant failure	3 weeks	ORIF	bone graft	Union	Not stated
22	Uchiyamada S, et al. [20]	81, female	ORIF		Non-union and implant failure	5 months	ORIF	autogenous bone graft, teriparatide, LIPUS	Non-union	7 months					right ulna (same patient as 6)
23	Endo D, et al. [14]	88, female	ORIF	teriparatide, LIPUS	Non-union and implant failure	4 weeks	ORIF	high dose teriparatide, LIPUS	Union	2 years
24	Shibahara, K, et al. [19]	80, female	ORIF		Non-union and implant failure	3 months	ORIF		Union but refracture	1 year	ORIF		Union	4 months	right ulna (same patient as 5)
25	Okamoto S, et al. [11]	84, female	ORIF		Non-union and implant failure	1 year	ORIF		Non-union and Implant failure	2 months	ORIF	dual plate	Union	6 months	left ulna (same patient as 17)
26	Our case	84, female	ORIF	autogenous bone graft, teriparatide, LIPUS, dual plate	Union	11 months
ORIF = open reduction and internal fixation, LIPUS = low intensity pulsed ultra sound
